# Supplementary material for: Predicting fine-grained cell types from histology images through cross-modal learning in spatial transcriptomics
Source: Bioinformatics. 2025 Jul 15;41(Suppl 1):i115–24. doi: 10.1093/bioinformatics/btaf201 (PMC12261428; doi:10.1093/bioinformatics/btaf201)
Supplement: btaf201_Supplementary_Data [file btaf201_supplementary_data.zip]

Archive with 3 entries (2 files):
- btaf201_Supplementary_Data/
- btaf201_Supplementary_Data/Liu.78.ALT TEXT File.pdf
- btaf201_Supplementary_Data/Liu.78.sup.1.pdf
